# Supplementary material for: PGF2α facilitates pathological retinal angiogenesis by modulating endothelial FOS‐driven ELR + CXC chemokine expression
Source: EMBO Mol Med. 2022 Dec 13;15(1):e16373. doi: 10.15252/emmm.202216373 (PMC9832840; doi:10.15252/emmm.202216373)
Supplement: Supplementary file 4 — Source Data for Expanded View and Appendix [file EMMM-15-e16373-s012.zip]

Archive with 5 entries (4 files):
- Appendix_Figure_source_data.zip
- __MACOSX/
- __MACOSX/._Appendix_Figure_source_data.zip
- Figure__EV_source_data.zip
- __MACOSX/._Figure__EV_source_data.zip
