# Supplementary material for: PGF2α facilitates pathological retinal angiogenesis by modulating endothelial FOS‐driven ELR + CXC chemokine expression
Source: EMBO Mol Med. 2022 Dec 13;15(1):e16373. doi: 10.15252/emmm.202216373 (PMC9832840; doi:10.15252/emmm.202216373)
Supplement: Supplementary file 6 — Source Data for Figure 1 [file EMMM-15-e16373-s011.zip]

Archive with 11 entries (6 files):
- Figure 1/
- Figure 1/1F/
- Figure 1/1F/OIR-show.tif
- __MACOSX/
- __MACOSX/Figure 1/
- __MACOSX/Figure 1/1F/
- __MACOSX/Figure 1/1F/._OIR-show.tif
- Figure 1/1F/normal-show.tif
- __MACOSX/Figure 1/1F/._normal-show.tif
- __MACOSX/Figure 1/._1F
- __MACOSX/._Figure 1
