# Supplementary material for: PGF2α facilitates pathological retinal angiogenesis by modulating endothelial FOS‐driven ELR + CXC chemokine expression
Source: EMBO Mol Med. 2022 Dec 13;15(1):e16373. doi: 10.15252/emmm.202216373 (PMC9832840; doi:10.15252/emmm.202216373)
Supplement: Supplementary file 7 — Source Data for Figure 2 [file EMMM-15-e16373-s013.zip]

Archive with 13 entries (8 files):
- Figure 2/
- Figure 2/2D.E.xlsx
- __MACOSX/
- __MACOSX/Figure 2/
- __MACOSX/Figure 2/._2D.E.xlsx
- Figure 2/2C/
- Figure 2/2C/control.tif
- __MACOSX/Figure 2/2C/
- __MACOSX/Figure 2/2C/._control.tif
- Figure 2/2C/CKO.tif
- __MACOSX/Figure 2/2C/._CKO.tif
- __MACOSX/Figure 2/._2C
- __MACOSX/._Figure 2
