# Supplementary material for: PGF2α facilitates pathological retinal angiogenesis by modulating endothelial FOS‐driven ELR + CXC chemokine expression
Source: EMBO Mol Med. 2022 Dec 13;15(1):e16373. doi: 10.15252/emmm.202216373 (PMC9832840; doi:10.15252/emmm.202216373)
Supplement: Supplementary file 7 — Source Data for Figure 2 [file EMMM-15-e16373-s013.zip › Figure 2/2D.E.xlsx]

## Sheet: Neovascularization
Control	CKO
0.080888	0.061014
0.162869	0.017707
0.094593	0.071315
0.12358	0.04956
0.144119	0.078887
0.060339	0.057613
0.106095	0.041187
0.075815	0.039816
0.094336	0.039028
0.146943	0.074734
0.119561	0.021015
0.105967	0.04557

## Sheet: Vaso-obliteration
Control	CKO
0.080819	0.105262
0.112455	0.09582
0.091584	0.097853
0.108082	0.072929
0.110839	0.074968
0.09964	0.079432
0.094047	0.079958
0.101754	0.105555
0.117034	0.094017
0.103338	0.092938
0.096436	0.088795
0.084778	0.104814
