# Supplementary material for: PGF2α facilitates pathological retinal angiogenesis by modulating endothelial FOS‐driven ELR + CXC chemokine expression
Source: EMBO Mol Med. 2022 Dec 13;15(1):e16373. doi: 10.15252/emmm.202216373 (PMC9832840; doi:10.15252/emmm.202216373)
Supplement: Supplementary file 8 — Source Data for Figure 3 [file EMMM-15-e16373-s004.zip]

Archive with 53 entries (40 files):
- Figure 3/
- Figure 3/3D.E/
- Figure 3/3D.E/3D/
- Figure 3/3D.E/3D/PG-1.tif
- __MACOSX/
- __MACOSX/Figure 3/
- __MACOSX/Figure 3/3D.E/
- __MACOSX/Figure 3/3D.E/3D/
- __MACOSX/Figure 3/3D.E/3D/._PG-1.tif
- Figure 3/3D.E/3D/PG-3.tif
- __MACOSX/Figure 3/3D.E/3D/._PG-3.tif
- Figure 3/3D.E/3D/PG-2.tif
- __MACOSX/Figure 3/3D.E/3D/._PG-2.tif
- Figure 3/3D.E/3D/DMSO-2.tif
- __MACOSX/Figure 3/3D.E/3D/._DMSO-2.tif
- Figure 3/3D.E/3D/DMSO-3.tif
- __MACOSX/Figure 3/3D.E/3D/._DMSO-3.tif
- Figure 3/3D.E/3D/DMSO-1.tif
- __MACOSX/Figure 3/3D.E/3D/._DMSO-1.tif
- __MACOSX/Figure 3/3D.E/._3D
- Figure 3/3D.E/3E.xlsx
- __MACOSX/Figure 3/3D.E/._3E.xlsx
- __MACOSX/Figure 3/._3D.E
- Figure 3/3K.L/
- Figure 3/3K.L/PGF.tif
- __MACOSX/Figure 3/3K.L/
- __MACOSX/Figure 3/3K.L/._PGF.tif
- Figure 3/3K.L/DMSO.tif
- __MACOSX/Figure 3/3K.L/._DMSO.tif
- Figure 3/3K.L/3L.xlsx
- __MACOSX/Figure 3/3K.L/._3L.xlsx
- __MACOSX/Figure 3/._3K.L
- Figure 3/3A.B/
- Figure 3/3A.B/3B.xlsx
- __MACOSX/Figure 3/3A.B/
- __MACOSX/Figure 3/3A.B/._3B.xlsx
- Figure 3/3A.B/PGF.tif
- __MACOSX/Figure 3/3A.B/._PGF.tif
- Figure 3/3A.B/DMSO.tif
- __MACOSX/Figure 3/3A.B/._DMSO.tif
- __MACOSX/Figure 3/._3A.B
- Figure 3/3F.G.H.I.J/
- Figure 3/3F.G.H.I.J/~$GHIJ.xlsx
- __MACOSX/Figure 3/3F.G.H.I.J/
- __MACOSX/Figure 3/3F.G.H.I.J/._~$GHIJ.xlsx
- Figure 3/3F.G.H.I.J/GHIJ.xlsx
- __MACOSX/Figure 3/3F.G.H.I.J/._GHIJ.xlsx
- Figure 3/3F.G.H.I.J/DMSO.tif
- __MACOSX/Figure 3/3F.G.H.I.J/._DMSO.tif
- Figure 3/3F.G.H.I.J/PG.tif
- __MACOSX/Figure 3/3F.G.H.I.J/._PG.tif
- __MACOSX/Figure 3/._3F.G.H.I.J
- __MACOSX/._Figure 3
