# Supplementary material for: PGF2α facilitates pathological retinal angiogenesis by modulating endothelial FOS‐driven ELR + CXC chemokine expression
Source: EMBO Mol Med. 2022 Dec 13;15(1):e16373. doi: 10.15252/emmm.202216373 (PMC9832840; doi:10.15252/emmm.202216373)
Supplement: Supplementary file 8 — Source Data for Figure 3 [file EMMM-15-e16373-s004.zip › Figure 3/3K.L/3L.xlsx]

## Sheet: Sheet1
DMSO	PGF2α
1.04062	3.4301
1.13909	3.85507
0.849263	2.98412
0.951359	2.79761
1.09699	2.80268
0.922672	3.0125
