# Supplementary material for: PGF2α facilitates pathological retinal angiogenesis by modulating endothelial FOS‐driven ELR + CXC chemokine expression
Source: EMBO Mol Med. 2022 Dec 13;15(1):e16373. doi: 10.15252/emmm.202216373 (PMC9832840; doi:10.15252/emmm.202216373)
Supplement: Supplementary file 8 — Source Data for Figure 3 [file EMMM-15-e16373-s004.zip › Figure 3/3A.B/3B.xlsx]

## Sheet: Sheet1
DMSO	PGF2α
30.0572	43.8452
29.5955	42.4734
31.4859	42.4734
31.4162	42.2521
