# Supplementary material for: PGF2α facilitates pathological retinal angiogenesis by modulating endothelial FOS‐driven ELR + CXC chemokine expression
Source: EMBO Mol Med. 2022 Dec 13;15(1):e16373. doi: 10.15252/emmm.202216373 (PMC9832840; doi:10.15252/emmm.202216373)
Supplement: Supplementary file 8 — Source Data for Figure 3 [file EMMM-15-e16373-s004.zip › Figure 3/3F.G.H.I.J/GHIJ.xlsx]

## Sheet: Number of junctions
DMSO	PGF2α
48.3333	64
50	67.3333
50	75
53.6667	62

## Sheet: Number of meshes
DMSO	PGF2α
9.66667	20.6667
13.6667	23.6667
14.6667	25.3333
16.6667	18.3333

## Sheet: Total tubule length
DMSO	PGF2α
6737.67	8039.33
7141	8102.33
7236.33	8288.67
6895	7980

## Sheet: % of mesh area
DMSO	PGF2α
37.0847	49.3502
40.7627	47.7351
43.4575	48.5639
43.0328	47.4763
