# Supplementary material for: PGF2α facilitates pathological retinal angiogenesis by modulating endothelial FOS‐driven ELR + CXC chemokine expression
Source: EMBO Mol Med. 2022 Dec 13;15(1):e16373. doi: 10.15252/emmm.202216373 (PMC9832840; doi:10.15252/emmm.202216373)
Supplement: Supplementary file 9 — Source Data for Figure 4 [file EMMM-15-e16373-s007.zip]

Archive with 30 entries (23 files):
- Figure 4/
- Figure 4/4K.L/
- Figure 4/4K.L/DMDM.tif
- __MACOSX/
- __MACOSX/Figure 4/
- __MACOSX/Figure 4/4K.L/
- __MACOSX/Figure 4/4K.L/._DMDM.tif
- Figure 4/4K.L/SBDM.tif
- __MACOSX/Figure 4/4K.L/._SBDM.tif
- Figure 4/4K.L/DMPG.tif
- __MACOSX/Figure 4/4K.L/._DMPG.tif
- Figure 4/4K.L/SBPG.tif
- __MACOSX/Figure 4/4K.L/._SBPG.tif
- Figure 4/4K.L/4L.xlsx
- __MACOSX/Figure 4/4K.L/._4L.xlsx
- __MACOSX/Figure 4/._4K.L
- Figure 4/4H.I/
- Figure 4/4H.I/4I.xlsx
- __MACOSX/Figure 4/4H.I/
- __MACOSX/Figure 4/4H.I/._4I.xlsx
- Figure 4/4H.I/DMSO-DMSO.tif
- __MACOSX/Figure 4/4H.I/._DMSO-DMSO.tif
- Figure 4/4H.I/DMSO-PGF.tif
- __MACOSX/Figure 4/4H.I/._DMSO-PGF.tif
- Figure 4/4H.I/PGF-SB265610.tif
- __MACOSX/Figure 4/4H.I/._PGF-SB265610.tif
- Figure 4/4H.I/DMSO-SB265610.tif
- __MACOSX/Figure 4/4H.I/._DMSO-SB265610.tif
- __MACOSX/Figure 4/._4H.I
- __MACOSX/._Figure 4
