# Supplementary material for: PGF2α facilitates pathological retinal angiogenesis by modulating endothelial FOS‐driven ELR + CXC chemokine expression
Source: EMBO Mol Med. 2022 Dec 13;15(1):e16373. doi: 10.15252/emmm.202216373 (PMC9832840; doi:10.15252/emmm.202216373)
Supplement: Supplementary file 9 — Source Data for Figure 4 [file EMMM-15-e16373-s007.zip › Figure 4/4K.L/4L.xlsx]

## Sheet: Number of junctions
	DMSO				PGF2α
DMSO	59.6667	54.3333	59.3333	63	68.6667	74	76	78
SB265610	60	47.3333	55.6667	48.6667	50.6667	62.3333	59	50.3333

## Sheet: Number of meshes
	DMSO				PGF2α
DMSO	13.6667	12	17.3333	16.3333	23.3333	22.6667	25.6667	26.6667
SB265610	20.3333	10	12	12	14.3333	17.3333	16.3333	13.3333

## Sheet: Total tubule length
	DMSO				PGF2α
DMSO	7528.67	7234	7494.67	7828.67	8045.33	8322	8157.67	8524.67
SB265610	7594.33	6976.33	7573.33	6725.33	7101.33	7534	7417.67	7049

## Sheet: % of mesh area
	DMSO				PGF2α
DMSO	0.330171	0.206386	0.389353	0.363322	0.501256	0.508028	0.4941	0.507786
SB265610	0.448743	0.316262	0.316664	0.347037	0.369567	0.409833	0.332799	0.236627
