# Supplementary material for: PGF2α facilitates pathological retinal angiogenesis by modulating endothelial FOS‐driven ELR + CXC chemokine expression
Source: EMBO Mol Med. 2022 Dec 13;15(1):e16373. doi: 10.15252/emmm.202216373 (PMC9832840; doi:10.15252/emmm.202216373)
Supplement: Supplementary file 9 — Source Data for Figure 4 [file EMMM-15-e16373-s007.zip › Figure 4/4H.I/4I.xlsx]

## Sheet: Sheet1
	DMSO				PGF2α
DMSO	33.2752	29.4335	30.6786	30.2745	47.0017	42.8831	46.2697	40.9731
SB265610	30.2607	33.581	28.8272	28.8272	34.1862	28.7303	29.211	29.4045
