# Supplementary material for: PGF2α facilitates pathological retinal angiogenesis by modulating endothelial FOS‐driven ELR + CXC chemokine expression
Source: EMBO Mol Med. 2022 Dec 13;15(1):e16373. doi: 10.15252/emmm.202216373 (PMC9832840; doi:10.15252/emmm.202216373)
Supplement: Supplementary file 10 — Source Data for Figure 5 [file EMMM-15-e16373-s014.zip]

Archive with 39 entries (30 files):
- Figure 5/
- Figure 5/5A.B/
- Figure 5/5A.B/SB265610-PGF.tif
- __MACOSX/
- __MACOSX/Figure 5/
- __MACOSX/Figure 5/5A.B/
- __MACOSX/Figure 5/5A.B/._SB265610-PGF.tif
- Figure 5/5A.B/DMSO-DMSO.tif
- __MACOSX/Figure 5/5A.B/._DMSO-DMSO.tif
- Figure 5/5A.B/5B.xlsx
- __MACOSX/Figure 5/5A.B/._5B.xlsx
- Figure 5/5A.B/DMSO-PGF.tif
- __MACOSX/Figure 5/5A.B/._DMSO-PGF.tif
- Figure 5/5A.B/DMSO-SB265610.tif
- __MACOSX/Figure 5/5A.B/._DMSO-SB265610.tif
- __MACOSX/Figure 5/._5A.B
- Figure 5/5H.I.J/
- Figure 5/5H.I.J/lenti-con-CKO.tif
- __MACOSX/Figure 5/5H.I.J/
- __MACOSX/Figure 5/5H.I.J/._lenti-con-CKO.tif
- Figure 5/5H.I.J/5I,J.xlsx
- __MACOSX/Figure 5/5H.I.J/._5I,J.xlsx
- Figure 5/5H.I.J/lenti-cxcl1-CKO.tif
- __MACOSX/Figure 5/5H.I.J/._lenti-cxcl1-CKO.tif
- Figure 5/5H.I.J/lenti-cxcl1-control.tif
- __MACOSX/Figure 5/5H.I.J/._lenti-cxcl1-control.tif
- Figure 5/5H.I.J/lenti-con-control.tif
- __MACOSX/Figure 5/5H.I.J/._lenti-con-control.tif
- __MACOSX/Figure 5/._5H.I.J
- Figure 5/5F.G/
- Figure 5/5F.G/5G.xlsx
- __MACOSX/Figure 5/5F.G/
- __MACOSX/Figure 5/5F.G/._5G.xlsx
- Figure 5/5F.G/6.Tif
- __MACOSX/Figure 5/5F.G/._6.Tif
- Figure 5/5F.G/24.Tif
- __MACOSX/Figure 5/5F.G/._24.Tif
- __MACOSX/Figure 5/._5F.G
- __MACOSX/._Figure 5
