# Supplementary material for: PGF2α facilitates pathological retinal angiogenesis by modulating endothelial FOS‐driven ELR + CXC chemokine expression
Source: EMBO Mol Med. 2022 Dec 13;15(1):e16373. doi: 10.15252/emmm.202216373 (PMC9832840; doi:10.15252/emmm.202216373)
Supplement: Supplementary file 10 — Source Data for Figure 5 [file EMMM-15-e16373-s014.zip › Figure 5/5A.B/5B.xlsx]

## Sheet: Sheet1
	DMSO						PGF2α
DMSO	0.689362	1.12242	1.05999	0.64376	1.08571	1.39876	3.7154	4.1875	3.65185	3.87685	3.48169	3.41277
SB265610	0.941212	0.857222	0.921882	0.84922	1.74366	1.6724	1.4468	1.05172	0.672226	1.16233	0.832479	1.96645
