# Supplementary material for: PGF2α facilitates pathological retinal angiogenesis by modulating endothelial FOS‐driven ELR + CXC chemokine expression
Source: EMBO Mol Med. 2022 Dec 13;15(1):e16373. doi: 10.15252/emmm.202216373 (PMC9832840; doi:10.15252/emmm.202216373)
Supplement: Supplementary file 10 — Source Data for Figure 5 [file EMMM-15-e16373-s014.zip › Figure 5/5H.I.J/5I,J.xlsx]

## Sheet: Neovascularization
	FP fl/fl								FP fl/fl Tie2-Cre
lenti-con	0.115413	0.102102	0.114428	0.090593	0.0876	0.117325	0.130177	0.095609	0.050869	0.021715	0.056025	0.034661	0.044775	0.047681	0.038922	0.058575
lenti-Cxcl1	0.10311	0.113781	0.085126	0.206625	0.100875	0.100302	0.099876	0.137413	0.100334	0.105995	0.103194	0.104295	0.09678	0.089094	0.077775	0.111959

## Sheet: Vaso-obliteration
	FP fl/fl								FP fl/fl Tie2-Cre
lenti-con	0.144487	0.123983	0.129068	0.145277	0.116567	0.108397	0.129856	0.115034	0.086847	0.070248	0.133735	0.133568	0.094004	0.140356	0.133393	0.133483
lenti-Cxcl1	0.100802	0.110757	0.060506	0.10779	0.123245	0.130875	0.114383	0.126597	0.124649	0.111642	0.119727	0.078601	0.097896	0.10486	0.103621	0.141013
