# Supplementary material for: PGF2α facilitates pathological retinal angiogenesis by modulating endothelial FOS‐driven ELR + CXC chemokine expression
Source: EMBO Mol Med. 2022 Dec 13;15(1):e16373. doi: 10.15252/emmm.202216373 (PMC9832840; doi:10.15252/emmm.202216373)
Supplement: Supplementary file 10 — Source Data for Figure 5 [file EMMM-15-e16373-s014.zip › Figure 5/5F.G/5G.xlsx]

## Sheet: Sheet1
	lenti-con			lenti-Cxcl1
Control	1.02196	0.858017	1.12002	1.40566	1.07915	1.15577
CKO	0.241521	0.328526	0.295968	1.08175	1.10418	0.825271
