# Supplementary material for: PGF2α facilitates pathological retinal angiogenesis by modulating endothelial FOS‐driven ELR + CXC chemokine expression
Source: EMBO Mol Med. 2022 Dec 13;15(1):e16373. doi: 10.15252/emmm.202216373 (PMC9832840; doi:10.15252/emmm.202216373)
Supplement: Supplementary file 11 — Source Data for Figure 6 [file EMMM-15-e16373-s010.zip]

Archive with 43 entries (34 files):
- Figure 6/
- Figure 6/6J.K/
- Figure 6/6J.K/lentiPG.tif
- __MACOSX/
- __MACOSX/Figure 6/
- __MACOSX/Figure 6/6J.K/
- __MACOSX/Figure 6/6J.K/._lentiPG.tif
- Figure 6/6J.K/conDM.tif
- __MACOSX/Figure 6/6J.K/._conDM.tif
- Figure 6/6J.K/conPG.tif
- __MACOSX/Figure 6/6J.K/._conPG.tif
- Figure 6/6J.K/lentiDM.tif
- __MACOSX/Figure 6/6J.K/._lentiDM.tif
- Figure 6/6J.K/6J.K.xlsx
- __MACOSX/Figure 6/6J.K/._6J.K.xlsx
- __MACOSX/Figure 6/._6J.K
- Figure 6/6G.H/
- Figure 6/6G.H/6H.xlsx
- __MACOSX/Figure 6/6G.H/
- __MACOSX/Figure 6/6G.H/._6H.xlsx
- Figure 6/6G.H/DMSO-shFOS.tif
- __MACOSX/Figure 6/6G.H/._DMSO-shFOS.tif
- Figure 6/6G.H/PGF-shFOS.tif
- __MACOSX/Figure 6/6G.H/._PGF-shFOS.tif
- Figure 6/6G.H/DMSO-shSCR.tif
- __MACOSX/Figure 6/6G.H/._DMSO-shSCR.tif
- Figure 6/6G.H/PGF-shSCR.tif
- __MACOSX/Figure 6/6G.H/._PGF-shSCR.tif
- __MACOSX/Figure 6/._6G.H
- Figure 6/6N.O/
- Figure 6/6N.O/6.O.xlsx
- __MACOSX/Figure 6/6N.O/
- __MACOSX/Figure 6/6N.O/._6.O.xlsx
- Figure 6/6N.O/DMSO-DMSO.tif
- __MACOSX/Figure 6/6N.O/._DMSO-DMSO.tif
- Figure 6/6N.O/DMSO-SR11302.tif
- __MACOSX/Figure 6/6N.O/._DMSO-SR11302.tif
- Figure 6/6N.O/DMSO-PGF.tif
- __MACOSX/Figure 6/6N.O/._DMSO-PGF.tif
- Figure 6/6N.O/PGF-SR11302.tif
- __MACOSX/Figure 6/6N.O/._PGF-SR11302.tif
- __MACOSX/Figure 6/._6N.O
- __MACOSX/._Figure 6
