# Supplementary material for: PGF2α facilitates pathological retinal angiogenesis by modulating endothelial FOS‐driven ELR + CXC chemokine expression
Source: EMBO Mol Med. 2022 Dec 13;15(1):e16373. doi: 10.15252/emmm.202216373 (PMC9832840; doi:10.15252/emmm.202216373)
Supplement: Supplementary file 11 — Source Data for Figure 6 [file EMMM-15-e16373-s010.zip › Figure 6/6J.K/6J.K.xlsx]

## Sheet: Number of junctions
	DMSO				PGF2α
shSCR	50.6667	52.3333	53.6667	46	78.6667	84.3333	93.6667	72.6667
shFOS	56.3333	50.3333	47.3333	48.3333	50.6667	55.6667	59	52.6667

## Sheet: Number of meshes
	DMSO				PGF2α
shSCR	13	16	15.3333	11.3333	29.3333	22.3333	30	25
shFOS	11.3333	13.6667	14	12.6667	15	14.6667	18.6667	15

## Sheet: Total tubule length
	DMSO				PGF2α
shSCR	7339.33	7174.67	7204	7219.33	8755	8653.67	8957	8233.67
shFOS	7788.33	7085	7085	6939.67	7319	7434.67	7224	7515

## Sheet: % of mesh area
	DMSO				PGF2α
shSCR	42.6521	33.7296	38.3368	33.5863	54.7771	54.9464	55.5477	53.3286
shFOS	36.4712	43.8989	44.5112	36.1838	47.1752	40.1689	40.8588	48.9704
