# Supplementary material for: PGF2α facilitates pathological retinal angiogenesis by modulating endothelial FOS‐driven ELR + CXC chemokine expression
Source: EMBO Mol Med. 2022 Dec 13;15(1):e16373. doi: 10.15252/emmm.202216373 (PMC9832840; doi:10.15252/emmm.202216373)
Supplement: Supplementary file 11 — Source Data for Figure 6 [file EMMM-15-e16373-s010.zip › Figure 6/6N.O/6.O.xlsx]

## Sheet: Sheet1
	DMSO						PGF2α
DMSO	0.689362	1.12242	1.05999	0.64376	1.08571	1.39876	3.7154	4.1875	3.65185	3.87685	3.48169	3.41277
SR11302	1.33625	0.897639	0.650573	1.1861	1.76028	0.786581	2.33366	1.16759	0.953908	1.08819	1.06534	2.35811
