# Supplementary material for: PGF2α facilitates pathological retinal angiogenesis by modulating endothelial FOS‐driven ELR + CXC chemokine expression
Source: EMBO Mol Med. 2022 Dec 13;15(1):e16373. doi: 10.15252/emmm.202216373 (PMC9832840; doi:10.15252/emmm.202216373)
Supplement: Supplementary file 12 — Source Data for Figure 7 [file EMMM-15-e16373-s001.zip]

Archive with 34 entries (23 files):
- Figure 7/
- Figure 7/G/
- Figure 7/G/CAMK.tif
- __MACOSX/
- __MACOSX/Figure 7/
- __MACOSX/Figure 7/G/
- __MACOSX/Figure 7/G/._CAMK.tif
- Figure 7/G/pCAMK.tif
- __MACOSX/Figure 7/G/._pCAMK.tif
- __MACOSX/Figure 7/._G
- Figure 7/7.xlsx
- __MACOSX/Figure 7/._7.xlsx
- Figure 7/M/
- Figure 7/M/ELK-1.tif
- __MACOSX/Figure 7/M/
- __MACOSX/Figure 7/M/._ELK-1.tif
- Figure 7/M/Pelk-1.tif
- __MACOSX/Figure 7/M/._Pelk-1.tif
- __MACOSX/Figure 7/._M
- Figure 7/J/
- Figure 7/J/P38.tif
- __MACOSX/Figure 7/J/
- __MACOSX/Figure 7/J/._P38.tif
- Figure 7/J/P-P38.tif
- __MACOSX/Figure 7/J/._P-P38.tif
- __MACOSX/Figure 7/._J
- Figure 7/E/
- Figure 7/E/t-p38.png
- __MACOSX/Figure 7/E/
- __MACOSX/Figure 7/E/._t-p38.png
- Figure 7/E/p-p38.tif
- __MACOSX/Figure 7/E/._p-p38.tif
- __MACOSX/Figure 7/._E
- __MACOSX/._Figure 7
