# Supplementary material for: PGF2α facilitates pathological retinal angiogenesis by modulating endothelial FOS‐driven ELR + CXC chemokine expression
Source: EMBO Mol Med. 2022 Dec 13;15(1):e16373. doi: 10.15252/emmm.202216373 (PMC9832840; doi:10.15252/emmm.202216373)
Supplement: Supplementary file 12 — Source Data for Figure 7 [file EMMM-15-e16373-s001.zip › Figure 7/7.xlsx]

## Sheet: 7.E.F
	DMSO				PGF2α
DMSO	1.10493	0.909079	0.985994		1.90602	2.1438	2.07244
U73122	0.896737	1.16406	0.939201		1.0742	0.794396	1.01993
BAPTA	1.01129	1.09263	0.89608		1.00208	0.9216	1.11489
KN93	1.03975	1.08892	0.871332		0.990963	0.939198	1.15795

## Sheet: 7.G.H
	DMSO				PGF2α
DMSO	0.851591	1.21904	0.929365		2.07922	1.7266	2.04618
U73122	0.993264	1.16625	0.84049		1.00423	0.831364	1.15326
BAPTA	1.07983	1.15858	0.761587		1.03217	0.959491	1.35993
SB203580	1.025	1.17319	0.80181		1.92894	1.77558	2.15471

## Sheet: 7.G.I
	DMSO				PGF2α
DMSO	0.819005	1.01688	1.16411		2.38399	2.11584	1.93856
U73122	1.0147	1.12021	0.865092		1.06524	0.967033	1.2166
BAPTA	0.9973	0.917183	1.08552		1.13676	1.19116	1.03023
SB203580	0.904816	0.967022	1.12816		2.04002	1.98979	1.82916

## Sheet: 7.J.K
	DMSO				PGF2α
siSCR	0.895901	1.01342	1.09068		2.27673	2.17383	2.0956
siCAMK2G	1.11167	0.952089	0.936244		1.10714	1.26782	1.28572
siCAMK2D	0.782784	1.07344	1.14378		2.51998	2.15953	2.07542

## Sheet: 7.M.N
	DMSO				PGF2α
DMSO	0.928977	0.984447	1.08658		1.93991	1.8504	1.72289
U73122	0.847975	1.03108	1.12095		1.37084	1.11588	1.02577
BAPTA	0.94335	1.14452	0.912126		1.14987	0.940123	1.17824
KN93	0.889724	1.00513	1.10515		1.31718	1.17197	1.07278
SB203580	1.02949	0.893824	1.07668		1.06574	1.21495	1.01804
