# Supplementary material for: PGF2α facilitates pathological retinal angiogenesis by modulating endothelial FOS‐driven ELR + CXC chemokine expression
Source: EMBO Mol Med. 2022 Dec 13;15(1):e16373. doi: 10.15252/emmm.202216373 (PMC9832840; doi:10.15252/emmm.202216373)
Supplement: Supplementary file 13 — Source Data for Figure 8 [file EMMM-15-e16373-s008.zip]

Archive with 14 entries (11 files):
- Figure 8/
- Figure 8/WT-PBS.tif
- __MACOSX/
- __MACOSX/Figure 8/
- __MACOSX/Figure 8/._WT-PBS.tif
- Figure 8/8B.xlsx
- __MACOSX/Figure 8/._8B.xlsx
- Figure 8/WT-AL8810.tif
- __MACOSX/Figure 8/._WT-AL8810.tif
- Figure 8/Cxcr2-PBS.tif
- __MACOSX/Figure 8/._Cxcr2-PBS.tif
- Figure 8/Cxcr2-AL8810.tif
- __MACOSX/Figure 8/._Cxcr2-AL8810.tif
- __MACOSX/._Figure 8
