# Supplementary material for: PGF2α facilitates pathological retinal angiogenesis by modulating endothelial FOS‐driven ELR + CXC chemokine expression
Source: EMBO Mol Med. 2022 Dec 13;15(1):e16373. doi: 10.15252/emmm.202216373 (PMC9832840; doi:10.15252/emmm.202216373)
Supplement: Supplementary file 13 — Source Data for Figure 8 [file EMMM-15-e16373-s008.zip › Figure 8/8B.xlsx]

## Sheet: Neovascularization
	PBS												AL8810
WT	0.094112	0.078058	0.085108	0.080339	0.079949	0.07603	0.093489	0.056376	0.101305	0.072102	0.12475	0.060236	0.043424	0.033977	0.019148	0.043284	0.028513	0.055461	0.047494	0.013863	0.023444	0.023422	0.063221	0.010292
CXCR2 KO	0.045502	0.026397	0.041091	0.058852	0.046834	0.036383	0.027873	0.023511	0.019179	0.041667	0.054983	0.027555	0.006779	0.02717	0.025741	0.050464	0.046438	0.018873	0.039747	0.049166	0.025794	0.033813	0.026468	0.03439

## Sheet: Vaso-obliteration
	PBS												AL8810
WT	0.175547	0.173664	0.151903	0.165674	0.122387	0.133588	0.105566	0.103506	0.156506	0.14455	0.165446	0.173579	0.143887	0.158669	0.139082	0.117844	0.104868	0.156695	0.10112	0.137623	0.131054	0.145198	0.143228	0.134113
CXCR2 KO	0.116087	0.161175	0.150375	0.113845	0.14135	0.129868	0.16747	0.151587	0.13528	0.101408	0.146406	0.16382	0.150596	0.124908	0.123699	0.142762	0.157943	0.133308	0.158528	0.175103	0.155574	0.151914	0.160337	0.138549
